# Supplementary material for: Genome-wide association for grain morphology in synthetic hexaploid wheats using digital imaging analysis
Source: BMC Plant Biol. 2014 May 9;14:128. doi: 10.1186/1471-2229-14-128 (PMC4057600; doi:10.1186/1471-2229-14-128)
Supplement: Additional file 7: Table S1 — Pedigree information of the SHWs used in this study. [file 1471-2229-14-128-S7.xls]

## Sheet: Sheet1
GENOTYPE	PEDIGREE	Durum	Ae. tauschii	SELECTION HISTORY	CID
AUS30280	CROC_1/AE.SQUARROSA (275)	CROC_1	275	CIGM93.218	161717
AUS30281	STY-US/CELTA//PALS/3/SRN_5/4/AE.SQUARROSA (277)	STY-US/CELTA//PALS/3/SRN_5/4	277	CIGM93.372	161718
AUS30282	DOY1/AE.SQUARROSA (334)	DOY1	334	CIGM93.227	161726
AUS30283	CPI/GEDIZ/3/GOO//JO69/CRA/4/AE.SQUARROSA (334)	CPI/GEDIZ/3/GOO//JO69/CRA/4	334	CIGM93.379	161727
AUS30284	AAZ_3/AE.SQUARROSA (398)	AAZ_3	398	CIGM93.386	161732
AUS30285	CPI/GEDIZ/3/GOO//JO69/CRA/4/AE.SQUARROSA (409)	CPI/GEDIZ/3/GOO//JO69/CRA/4	409	CIGM93.388	161735
AUS30286	DOY1/AE.SQUARROSA (418)	DOY1	418	CIGM93.239	161737
AUS30287	STY-US/CELTA//PALS/3/SRN_5/4/AE.SQUARROSA (418)	STY-US/CELTA//PALS/3/SRN_5/4	418	CIGM93.240	161738
AUS30288	CROC_1/AE.SQUARROSA (466)	CROC_1	466	CIGM93.247	161742
AUS30289	CETA/AE.SQUARROSA (499)	CETA	499	CIGM93.259	161745
AUS30290	ALTAR 84/AE.SQUARROSA (502)	ALTAR 84	502	CIGM93.395	161747
AUS30291	CROC_1/AE.SQUARROSA (516)	CROC_1	516	CIGM93.264	161749
AUS30292	DOY1/AE.SQUARROSA (516)	DOY1	516	CIGM93.265	161757
AUS30293	CETA/AE.SQUARROSA (525)	CETA	525	CIGM93.268	161752
AUS30294	DOY1/AE.SQUARROSA (526)	DOY1	526	CIGM93.271	161753
AUS30295	ARLIN_1/AE.SQUARROSA (536)	ARLIN_1	536	CIGM93.275	161755
AUS30296	DOY1/AE.SQUARROSA (1016)	DOY1	1016	CIGM93.294	161762
AUS30297	DOY1/AE.SQUARROSA (1024)	DOY1	1024	CIGM93.298	161769
AUS30298	CETA/AE.SQUARROSA (1025)	CETA	1025	CIGM93.299	161770
AUS30299	DVERD_2/AE.SQUARROSA (1027)	DVERD_2	1027	CIGM93.300	161771
AUS30300	DOY1/AE.SQUARROSA (1027)	DOY1	1027	CIGM93.302	161772
AUS30301	CETA/AE.SQUARROSA (1027)	CETA	1027	CIGM93.406	161773
AUS30302	CETA/AE.SQUARROSA (1030)	CETA	1030	CIGM93.305	161774
AUS30303	CETA/AE.SQUARROSA (166)	CETA	166	CASW94Y00054S	181732
AUS30304	CETA/AE.SQUARROSA (172)	CETA	172	CASW94Y00055S	181733
AUS30305	CPI/GEDIZ/3/GOO//JO/CRA/4/AE.SQUARROSA (184)	CPI/GEDIZ/3/GOO//JO/CRA/4	184	CASW94Y00057S	181735
AUS30625	GAN/AE.SQUARROSA (180)	GAN/AE	180	CIGM90.799	161005
AUS30626	GAN/AE.SQUARROSA (257)	GAN/AE	257	CIGM90.807	161081
AUS30627	D67.2/P66.270//AE.SQUARROSA (257)	D67.2/P66.270	257	CIGM90.808	161577
AUS30628	LCK59.61/AE.SQUARROSA (308)	LCK59.61	308	CIGM90.810	161187
AUS30629	ARLIN/AE.SQUARROSA (308)	ARLIN	308	CIGM90.811	161188
AUS30630	LCK59.61/AE.SQUARROSA (313)	LCK59.61	313	CIGM90.812	161189
AUS30631	LCK59.61/AE.SQUARROSA (324)	LCK59.61	324	CIGM90.815	161578
AUS30632	SRN/AE.SQUARROSA (358)	SRN	358	CIGM90.818	161006
AUS30633	SCOOP_1/AE.SQUARROSA (358)	SCOOP_1	358	CIGM90.820	161191
AUS30634	SCOOP_1/AE.SQUARROSA (407)	SCOOP_1	407	CIGM90.823	161192
AUS30635	GAN/AE.SQUARROSA (408)	GAN/AE	408	CIGM90.824	154095
AUS30636	STY-US/CELTA//PALS/3/SRN_5/4/AE.SQUARROSA (431)	STY-US/CELTA//PALS/3/SRN_5/4	431	CIGM90.826	161193
AUS30637	YAV_2/TEZ//AE.SQUARROSA (437)	YAV_2/TEZ	437	CIGM90.828	161583
AUS30638	YAV_2/TEZ//AE.SQUARROSA (457)	YAV_2/TEZ	457	CIGM90.833	161586
AUS30639	YAV79//DACK/RABI/3/SNIPE/4/AE.SQUARROSA (457)	YAV79//DACK/RABI/3/SNIPE/4	457	CIGM90.834	161082
AUS30640	YAV79//DACK/RABI/3/SNIPE/4/AE.SQUARROSA (490)	YAV79//DACK/RABI/3/SNIPE/4	490	CIGM90.841	161587
AUS30641	YAR/AE.SQUARROSA (513)	YAR	513	CIGM90.842	161083
AUS30642	SCA/AE.SQUARROSA (518)	SCA	518	CIGM90.845	161588
AUS30643	TK SN1081/AE.SQUARROSA (519)	TK SN1081	519	CIGM90.847	161084
AUS30644	SCA/AE.SQUARROSA (523)	SCA	523	CIGM90.849	154096
AUS30645	SNIPE/YAV79//DACK/TEAL/3/AE.SQUARROSA (528)	SNIPE/YAV79//DACK/TEAL/3	528	CIGM90.854	161085
AUS30646	BOTNO/AE.SQUARROSA (620)	BOTNO	620	CIGM90.864	161087
AUS30647	CIT71/CPT//AE.SQUARROSA (629)	CIT71/CPT	629	CIGM90.868	161089
AUS30648	SNIPE/YAV79//DACK/TEAL/3/AE.SQUARROSA (629)	SNIPE/YAV79//DACK/TEAL/3	629	CIGM90.869	161194
AUS30649	SNIPE/YAV79//DACK/TEAL/3/AE.SQUARROSA (633)	SNIPE/YAV79//DACK/TEAL/3	633	CIGM90.872	161091
AUS30650	SCOOP_1/AE.SQUARROSA (659)	SCOOP_1	659	CIGM90.879	154097
AUS30651	SCOOP_1/AE.SQUARROSA (662)	SCOOP_1	662	CIGM90.883	161596
AUS30652	6973/WARD.7463//74110/3/AE.SQUARROSA (665)	6973/WARD.7463//74110/3	665	CIGM90.886	161092
AUS30653	ARLIN/AE.SQUARROSA (665)	ARLIN	665	CIGM90.888	161195
AUS30654	BOTNO/AE.SQUARROSA (666)	BOTNO	666	CIGM90.889	161598
AUS30655	LCK59.61/AE.SQUARROSA (689)	LCK59.61	689	CIGM90.892	161599
AUS30656	LCK59.61/AE.SQUARROSA (783)	LCK59.61	783	CIGM90.900	161605
AUS30657	YAV_2/TEZ//AE.SQUARROSA (882)	YAV_2/TEZ	882	CIGM90.907	161607
AUS30658	GAN/AE.SQUARROSA (897)	GAN/AE	897	CIGM90.911	161608
AUS30659	GARZA/BOY//AE.SQUARROSA (171)	GARZA/BOY	171	CIGM92.1614	161611
AUS30660	SCOT/MEXI_1//AE.SQUARROSA (186)	SCOT/MEXI_1	186	CIGM92.1621	161613
AUS30661	GARZA/BOY//AE.SQUARROSA (270)	GARZA/BOY	270	CIGM92.1638	161620
AUS30662	GARZA/BOY//AE.SQUARROSA (276)	GARZA/BOY	276	CIGM92.1640	161621
AUS30663	GARZA/BOY//AE.SQUARROSA (280)	GARZA/BOY	280	CIGM92.1643	161623
AUS30664	GARZA/BOY//AE.SQUARROSA (281)	GARZA/BOY	281	CIGM92.1644	161624
AUS30665	ARLIN/AE.SQUARROSA (283)	ARLIN	283	CIGM92.1647	161626
AUS30666	GARZA/BOY//AE.SQUARROSA (284)	GARZA/BOY	284	CIGM92.1649	161627
AUS30667	GARZA/BOY//AE.SQUARROSA (294)	GARZA/BOY	294	CIGM92.1652	161631
AUS30668	DVERD_2/AE.SQUARROSA (295)	DVERD_2	295	CIGM92.1850	161633
AUS30669	GARZA/BOY//AE.SQUARROSA (300)	GARZA/BOY	300	CIGM92.1662	161637
AUS30670	FALCIN/AE.SQUARROSA (312)	FALCIN	312	CIGM92.1665	161638
AUS30671	RASCON/AE.SQUARROSA (314)	RASCON	314	CIGM92.1669	161640
AUS30672	KAPUDE/AE.SQUARROSA (314)	KAPUDE	314	CIGM92.1668	161641
AUS30673	SCOT/MEXI_1//AE.SQUARROSA (314)	SCOT/MEXI_1	314	CIGM92.1667	161642
AUS33376	ALTAR 84/AE.SQUARROSA (333)	ALTAR 84	333	CIGM92.1676
AUS33377	CROC_1/AE.SQUARROSA (333)	CROC_1	333	CIGM92.1677
AUS33378	DOY1/AE.SQUARROSA (333)	DOY1	333	CIGM92.1682
AUS33379	GARZA/BOY//AE.SQUARROSA (350)	GARZA/BOY	350	CIGM92.1689
AUS33380	GARZA/BOY//AE.SQUARROSA (366)	GARZA/BOY	366	CIGM92.1692
AUS33381	RASCON/AE.SQUARROSA (367)	RASCON	367	CIGM92.1695
AUS33382	GARZA/BOY//AE.SQUARROSA (374)	GARZA/BOY	374	CIGM92.1698
AUS33383	DOY1/AE.SQUARROSA (415)	DOY1	415	CIGM92.1708
AUS33384	GARZA/BOY//AE.SQUARROSA (427)	GARZA/BOY	427	CIGM92.1712
AUS33385	DOY1/AE.SQUARROSA (428)	DOY1	428	CIGM92.1713
AUS33386	GARZA/BOY//AE.SQUARROSA (433)	GARZA/BOY	433	CIGM92.1715
AUS33387	GARZA/BOY//AE.SQUARROSA (439)	GARZA/BOY	439	CIGM92.1717
AUS33388	DOY1/AE.SQUARROSA (458)	DOY1	458	CIGM92.1727
AUS33389	GREEN/AE.SQUARROSA (458)	GREEN	458	CIGM92.1871
AUS33390	GARZA/BOY//AE.SQUARROSA (503)	GARZA/BOY	503	CIGM92.1745
AUS33391	ALTAR 84/AE.SQUARROSA (507)	ALTAR 84	507	CIGM92.1746
AUS33392	CROC_1/AE.SQUARROSA (507)	CROC_1	507	CIGM92.1747
AUS33393	DVERD_2/AE.SQUARROSA (507)	DVERD_2	507	CIGM92.1749
AUS33394	GARZA/BOY//AE.SQUARROSA (520)	GARZA/BOY	520	CIGM92.1753
AUS33395	DOY1/AE.SQUARROSA (532)	DOY1	532	CIGM92.1754
AUS33396	LCK59.61/AE.SQUARROSA (536)	LCK59.61	536	CIGM92.481
AUS33397	CROC_1/AE.SQUARROSA (170)	CROC_1	170	CIMG93.178
AUS33398	CETA/AE.SQUARROSA (170)	CETA	170	CIGM93.179
AUS33399	CETA/AE.SQUARROSA (174)	CETA	174	CIGM93.183
AUS33400	CROC_1/AE.SQUARROSA (177)	CROC_1	177	CIGM93.185
AUS33401	CROC_1/AE.SQUARROSA (231)	CROC_1	231	CIGM93.199
AUS33402	CETA/AE.SQUARROSA (256)	CETA	256	CIGM93.204
AUS33403	DOY1/AE.SQUARROSA (256)	DOY1	256	CIGM93.205
AUS33404	GAN/AE.SQUARROSA (259)	GAN/AE	259	CIGM93.209
AUS33405	GAN/AE.SQUARROSA (285)	GAN/AE	285	CIGM93.374
AUS33406	SKARV_2/AE.SQUARROSA (304)	SKARV_2	304	CIGM93.377
AUS33407	DOY1/AE.SQUARROSA (318)	DOY1	318	CIGM93.223
AUS33408	DOY1/AE.SQUARROSA (322)	DOY1	322	CIGM93.225
AUS33409	CROC_1/AE.SQUARROSA (362)	CROC_1	362	CIGM93.382
AUS33410	DOY1/AE.SQUARROSA (372)	DOY1	372	CIGM93.229
AUS33411	DOY1/AE.SQUARROSA (390)	DOY1	390	CIGM93.385
AUS33412	SCA/AE.SQUARROSA (409)	SCA	409	CIGM93.237
AUS33413	CPI/GEDIZ/3/GOO//JO69/CRA/4/AE.SQUARROSA (409)	CPI/GEDIZ/3/GOO//JO69/CRA/4	409	CIGM93.388
AUS33414	GAN/AE.SQUARROSA (413)	GAN/AE	413	CIGM93.238
AUS33415	CROC_1/AE.SQUARROSA (444)	CROC_1	444	CIGM93.244
AUS33416	GAN/AE.SQUARROSA (459)	GAN/AE	459	CIGM93.245
AUS33417	STY-US/CELTA//PALS/3/SRN_5/4/AE.SQUARROSA (502)	STY-US/CELTA//PALS/3/SRN_5/4	502	CIGM93.261
AUS33418	CROC_1/AE.SQUARROSA (517)	CROC_1	517	CIGM93.266
AUS33419	CETA/AE.SQUARROSA (540)	CETA	540	CIGM93.399
AUS33420	DVERD_2/AE.SQUARROSA (1016)	DVERD_2	1016	CIGM93.402
AUS33421	DVERD_2/AE.SQUARROSA (1022)	DVERD_2	1022	CIGM93.295
AUS33422	CETA/AE.SQUARROSA (1022)	CETA	1022	CIGM93.296
AUS33423	DVERD_2/AE.SQUARROSA (1027)	DVERD_2	1027	CIGM93.300
AUS33424	CETA/AE.SQUARROSA (1027)	CETA	1027	CIGM93.406
AUS34230	68.111/RGB-U//WARD RESEL/3/STIL/4/AE.SQUARROSA (164)	68.111/RGB-U//WARD RESEL/3/STIL/4	164	CIGM88.1161-0B	152417
AUS34231	CROC_1/AE.SQUARROSA (168)	CROC_1	168	CIGM87.2755-1B-0PR-0B	152416
AUS34232	DOY1/AE.SQUARROSA (188)	DOY1	188	CIGM88.1175-0B	152418
AUS34233	RABI//GS/CRA/3/AE.SQUARROSA (190)	RABI	188	CIGM88.1178-0B	159515
AUS34234	ALTAR 84/AE.SQUARROSA (191)	ALTAR 84	190	CIGM87.2766-1B-0PR-0B	159516
AUS34235	68.111/RGB-U//WARD/3/FGO/4/RABI/5/AE.SQUARROSA (191)	68.111/RGB-U//WARD/3/FGO/4/RABI/5	191	CIGM88.1179-0B	159517
AUS34236	ALTAR 84/AE.SQUARROSA (193)	ALTAR 84	193	CIGM87.2775-1B-0PR-0B	159521
AUS34237	CPI/GEDIZ/3/GOO//JO69/CRA/4/AE.SQUARROSA (193)	CPI/GEDIZ/3/GOO//JO69/CRA/4	193	CIGM88.1183-0B	159522
AUS34238	CPI/GEDIZ/3/GOO//JO69/CRA/4/AE.SQUARROSA (196)	CPI/GEDIZ/3/GOO//JO69/CRA/4	196	CIGM88.1186-0B	152419
AUS34239	ALTAR 84/AE.SQUARROSA (198)	ALTAR 84	198	CIGM87.2768-1B-0PR-0B	88725
AUS34240	CROC_1/AE.SQUARROSA (205)	CROC_1	205	CIGM86.946-1B-0B-0PR-0B	62052
AUS34241	CPI/GEDIZ/3/GOO//JO69/CRA/4/AE.SQUARROSA (205)	CPI/GEDIZ/3/GOO//JO69/CRA/4	205	CIGM88.1192-0B	152420
AUS34242	CPI/GEDIZ/3/GOO//JO69/CRA/4/AE.SQUARROSA (208)	CPI/GEDIZ/3/GOO//JO69/CRA/4	208	CIGM88.1194-0B	152421
AUS34243	SORA/AE.SQUARROSA (208)	SORA	208	CIGM88.1195-0B	159526
AUS34244	CROC_1/AE.SQUARROSA (210)	CROC_1	210	CIGM87.2754-1B-0PR-0B	159527
AUS34245	D67.2/P66.270//AE.SQUARROSA (211)	D67.2/P66.270	211	CIGM88.1197-0B	159528
AUS34246	SORA/AE.SQUARROSA (211)	SORA	211	CIGM90.541	159529
AUS34247	CROC_1/AE.SQUARROSA (213)	CROC_1	213	CIGM86.947-1B-0B-0PR-0B	159530
AUS34248	DVERD_2/AE.SQUARROSA (214)	DVERD_2	214	CIGM86.951-1B-0B-0PR-0B	62061
AUS34249	ROK/KML//AE.SQUARROSA (214)	ROK/KML	214	CIGM86.959-1M-1Y-0B-0PR-0B	159532
AUS34250	D67.2/P66.270//AE.SQUARROSA (217)	D67.2/P66.270	217	CIGM88.1209-0B	159536
AUS34251	YUK/AE.SQUARROSA (217)	YUK	217	CIGM90.561	159537
AUS34252	ALTAR 84/AE.SQUARROSA (219)	ALTAR 84	219	CIGM86.940-1B-0B-0PR-0B	62048
AUS34253	D67.2/P66.270//AE.SQUARROSA (220)	D67.2/P66.270	220	CIGM88.1212-0B	159541
AUS34254	DVERD_2/AE.SQUARROSA (221)	DVERD_2	221	CIGM86.953-1M-1Y-0B-0PR-0B	62062
AUS34255	D67.2/P66.270//AE.SQUARROSA (221)	D67.2/P66.270	221	CIGM88.1214-0B	159542
AUS34256	TK SN1081/AE.SQUARROSA (222)	TK SN1081	222	CIGM88.1217-0B	154089
AUS34257	D67.2/P66.270//AE.SQUARROSA (222)	D67.2/P66.270	222	CIGM88.1216-0B	154090
AUS34258	TK SN1081/AE.SQUARROSA (222)	TK SN1081	222	CIGM88.1217-0B	154089
AUS34259	ALTAR 84/AE.SQUARROSA (223)	ALTAR 84	223	CIGM87.2762-1B-0PR-0B	62051
AUS34260	D67.2/P66.270//AE.SQUARROSA (223)	D67.2/P66.270	223	CIGM88.1219-0B	159543
AUS34261	CROC_1/AE.SQUARROSA (224)	CROC_1	224	CIGM86.950-1M-1Y-0B-0PR-0B	62059
AUS34262	ALTAR 84/AE.SQUARROSA (224)	ALTAR 84	224	CIGM86.941-1B-0B-0PR-0B	62049
AUS34263	ARLIN_1/AE.SQUARROSA (225)	ARLIN_1	225	CIGM86.956-1B-0B-0PR-0B	159545
AUS34264	GAN/AE.SQUARROSA (236)	GAN/AE	236	CIGM88.1228-0B	159547
AUS34265	YAV_2/TEZ//AE.SQUARROSA (243)	YAV_2/TEZ	243	CIGM88.1231-0B	159548
AUS34266	DVERD_2/AE.SQUARROSA (247)	DVERD_2	247	CIGM88.1237-0B	159549
AUS34267	GARZA/BOY//AE.SQUARROSA (271)	GARZA/BOY	271	CIGM88.1250-0B	159552
AUS34268	SCA/AE.SQUARROSA (279)	SCA	279	CIGM88.1252-0B	159553
AUS34269	ACO89/AE.SQUARROSA (282)	ACO89	282	CIGM90.528	159554
AUS34270	GARZA/BOY//AE.SQUARROSA (286)	GARZA/BOY	286	CIGM88.1254-0B	159555
AUS34271	ACO89/AE.SQUARROSA (290)	ACO89	290	CIGM90.524	159556
AUS34272	GARZA/BOY//AE.SQUARROSA (307)	GARZA/BOY	307	CIGM88.1266-0B	159558
AUS34273	LARU/AE.SQUARROSA (309)	LARU	309	CIGM87.2783-1B-0PR-0B	63026
AUS34274	68.111/RGB-U//WARD/3/AE.SQUARROSA (321)	68.111/RGB-U//WARD/3	321	CIGM88.1277-0B	159563
AUS34275	68.111/RGB-U//WARD/3/AE.SQUARROSA (322)	68.111/RGB-U//WARD/3	322	CIGM88.1279-0B	159564
AUS34276	SORA/AE.SQUARROSA (323)	SORA	323	CIGM88.1240-0B	159565
AUS34277	68.111/RGB-U//WARD/3/AE.SQUARROSA (325)	68.111/RGB-U//WARD/3	325	CIGM88.1285-0B	159566
AUS34278	68.111/RGB-U//WARD/3/AE.SQUARROSA (328)	68.111/RGB-U//WARD/3	328	CIGM88.1292-0B	159568
AUS34279	ALTAR 84/AE.SQUARROSA (328)	ALTAR 84	328	CIGM88.1289-0B	159569
AUS34280	68.111/RGB-U//WARD/3/AE.SQUARROSA (329)	68.111/RGB-U//WARD/3	329	CIGM88.1293-0B	159570
AUS34404	ALTAR 84/AE.SQUARROSA (191)	ALTAR 84	191	CIGM87.2766-1B-0PR-0B	159516
AUS34405	ALTAR 84/AE.SQUARROSA (193)	ALTAR 84	193	CIGM87.2775-1B-0PR-0B	159521
AUS34406	CPI/GEDIZ/3/GOO//JO69/CRA/4/AE.SQUARROSA (193)	CPI/GEDIZ/3/GOO//JO69/CRA/4	193	CIGM88.1183-0B	159522
AUS34407	ALTAR 84/AE.SQUARROSA (198)	ALTAR 84	198	CIGM87.2768-1B-0PR-0B	88725
AUS34408	CPI/GEDIZ/3/GOO//JO69/CRA/4/AE.SQUARROSA (205)	CPI/GEDIZ/3/GOO//JO69/CRA/4	205	CIGM88.1192-0B	152420
AUS34409	CROC_1/AE.SQUARROSA (210)	CROC_1	210	CIGM87.2754-1B-0PR-0B	159527
AUS34410	D67.2/P66.270//AE.SQUARROSA (211)	D67.2/P66.270	211	CIGM88.1197-0B	159528
AUS34411	SORA/AE.SQUARROSA (211)	SORA	211	CIGM90.541	159529
AUS34412	CROC_1/AE.SQUARROSA (213)	CROC_1	213	CIGM86.947-1B-0B-0PR-0B	159530
AUS34413	DVERD_2/AE.SQUARROSA (214)	DVERD_2	214	CIGM86.951-1B-0B-0PR-0B	62061
AUS34414	ROK/KML//AE.SQUARROSA (214)	ROK/KML	214	CIGM86.959-1M-1Y-0B-0PR-0B	159532
AUS34415	D67.2/P66.270//AE.SQUARROSA (217)	D67.2/P66.270	217	CIGM88.1209-0B	159536
AUS34416	ALTAR 84/AE.SQUARROSA (219)	ALTAR 84	219	CIGM86.940-1B-0B-0PR-0B	62048
AUS34417	D67.2/P66.270//AE.SQUARROSA (220)	D67.2/P66.270	220	CIGM88.1212-0B	159541
AUS34418	DVERD_2/AE.SQUARROSA (221)	DVERD_2	221	CIGM86.953-1M-1Y-0B-0PR-0B	62062
AUS34419	D67.2/P66.270//AE.SQUARROSA (222)	D67.2/P66.270	222	CIGM88.1216-0B	154090
AUS34420	TK SN1081/AE.SQUARROSA (222)	TK SN1081	222	CIGM88.1217-0B	154089
AUS34421	D67.2/P66.270//AE.SQUARROSA (223)	D67.2/P66.270	223	CIGM88.1219-0B	159543
AUS34422	CROC_1/AE.SQUARROSA (224)	CROC_1	224	CIGM86.950-1M-1Y-0B-0PR-0B	62059
AUS34423	CROC_1/AE.SQUARROSA (224)	CROC_1	224	CIGM86.949-1B-0B-0PR-0B	62056
AUS34424	ALTAR 84/AE.SQUARROSA (224)	ALTAR 84	224	CIGM86.941-1B-0B-0PR-0B	62049
AUS34425	GAN/AE.SQUARROSA (236)	GAN/AE	236	CIGM88.1228-0B	159547
AUS34426	YAV_2/TEZ//AE.SQUARROSA (243)	YAV_2/TEZ	243	CIGM88.1231-0B	159548
AUS34427	SCA/AE.SQUARROSA (279)	SCA	279	CIGM88.1252-0B	159553
AUS34428	GARZA/BOY//AE.SQUARROSA (286)	GARZA/BOY	286	CIGM88.1254-0B	159555
AUS34429	ACO89/AE.SQUARROSA (290)	ACO89	290	CIGM90.524	159556
AUS34430	68.111/RGB-U//WARD/3/AE.SQUARROSA (325)	68.111/RGB-U//WARD/3	325	CIGM88.1285-0B	159566
AUS34431	68.111/RGB-U//WARD/3/AE.SQUARROSA (329)	68.111/RGB-U//WARD/3	329	CIGM88.1293-0B	159570
AUS34432	SNIPE/YAV79//DACK/TEAL/3/AE.SQUARROSA (412)	SNIPE/YAV79//DACK/TEAL/3	412	CIGM88.1324-0B	159575
AUS34433	DOY1/AE.SQUARROSA (447)	DOY1	447	CIGM88.1344-0B	159583
AUS34434	68.111/RGB-U//WARD RESEL/3/STIL/4/AE.SQUARROSA (449)	68.111/RGB-U//WARD RESEL/3/STIL/4	449	CIGM89.447-0Y	159584
AUS34435	YAV79//DACK/RABI/3/SNIPE/4/AE.SQUARROSA (460)	YAV79//DACK/RABI/3/SNIPE/4	460	CIGM88.1348-0B	154092
AUS34436	DOY1/AE.SQUARROSA (511)	DOY1	511	CIGM88.1363-0B	160185
AUS34437	6973/WARD.7463//74110/3/AE.SQUARROSA (35A)	6973/WARD.7463//74110/3	35A	CIGM88.1377-0B	160192
AUS34438	CPI/GEDIZ/3/GOO//JO69/CRA/4/AE.SQUARROSA (633)	CPI/GEDIZ/3/GOO//JO69/CRA/4	633	CIGM89.501	160195
AUS34439	CROC_1/AE.SQUARROSA (662)	CROC_1	662	CIGM89.510-0Y	160198
AUS34440	CROC_1/AE.SQUARROSA (725)	CROC_1	725	CIGM89.525-0Y	160199
AUS34441	CETA/AE.SQUARROSA (742)	CETA	742	CIGM89.527-0Y	160200
AUS34442	CETA/AE.SQUARROSA (783)	CETA	783	CIGM90.531	160203
AUS34443	CROC_1/AE.SQUARROSA (784)	CROC_1	784	CIGM89.539-0Y	160205
AUS34444	CETA/AE.SQUARROSA (872)	CETA	872	CIGM89.555-0Y	160212
AUS34445	ALTAR 84/AE.SQUARROSA (192)	ALTAR 84	192	CIGM87.2767-1B-0PR-0B-03WM-0Y	88724
AUS34446	FGO/USA2111//AE.SQUARROSA (658)	FGO/USA2111	658	CIGM89.506-0Y-03WM-0Y	160197
AUS34447	D67.2/P66.270//AE.SQUARROSA (221)	D67.2/P66.270	221	CIGM88.1214-0B-03WM-0Y	159542
AUS34448	ALTAR 84/AE.SQUARROSA (205)	ALTAR 84	205	CIGM87.2770-1B-0PR-0B-03WM-0Y	159524
AUS34449	STY-US/CELTA//PALS/3/SRN_5	STY-US/CELTA//PALS/3/SRN_5		CD55053-3Y-1M-14Y-0M-03WM-0Y	125278
AUS34450	68.111/RGB-U//WARD/3/FGO/4/RABI/5/AE.SQUARROSA (629)	68.111/RGB-U//WARD/3/FGO/4/RABI/5	629	CIGM90.590-03WM-0Y	160193
AUS34451	ROK/KML//AE.SQUARROSA (214)	ROK/KML	214	CIGM86.959-1M-1Y-0B-0PR-0B-03WM-0Y	159532
AUS34452	D67.2/P66.270//AE.SQUARROSA (218)	D67.2/P66.270	218	CIGM88.1211-0B-03WM-0Y	159539
AUS34453	CROC_1/AE.SQUARROSA (205)	CROC_1	205	CIGM86.946-1B-0B-0PR-0B-03WM-0Y	62052
AUS34454	ALTAR 84/AE.SQUARROSA (198)	ALTAR 84	198	CIGM87.2768-1B-0PR-0B-03WM-0Y	88725
AUS34455	D67.2/P66.270//AE.SQUARROSA (213)	D67.2/P66.270	213	CIGM88.1200-0B-03WM-0Y	159531
AUS34456	D67.2/P66.270//AE.SQUARROSA (220)	D67.2/P66.270	220	CIGM88.1212-0B-03WM-0Y	159541
AUS34457	YAV_3/SCO//JO69/CRA/3/YAV79/4/AE.SQUARROSA (498)	YAV_3/SCO//JO69/CRA/3/YAV79/4/	498	CIGM88.1356-0B-03WM-0Y	159586
AUS34458	ALTAR 84/AE.SQUARROSA (221)	ALTAR 84	221	CIGM87.2761-1B-0PR-0B-03WM-0Y	88720
AUS34459	YUK/AE.SQUARROSA (217)	YUK	217	CIGM90.561-03WM-0Y	159537
